# Supplementary material for: NetLnc: A Network-Based Computational Framework to Identify Immune Checkpoint-Related lncRNAs for Immunotherapy Response in Melanoma
Source: Int J Mol Sci. 2025 May 9;26(10):4557. doi: 10.3390/ijms26104557 (PMC12110832; doi:10.3390/ijms26104557)
Supplement: Supplementary file 1 [file ijms-26-04557-s001.zip]

Archive with 1 entries (1 files):
- ijms-3561391-supplementary.pdf
